# Supplementary material for: Disrupting phage liquid crystalline droplets restores antibiotic susceptibility in Pseudomonas aeruginosa biofilms
Source: PLoS Biol. 2026 Jun 5;24(6):e3003834. doi: 10.1371/journal.pbio.3003834 (PMC13262939; doi:10.1371/journal.pbio.3003834)
Supplement: S1 Data — Numerical values that underlie the summary data displayed. (XLSX) [file pbio.3003834.s011.xlsx]

## Sheet: Figure 1A
Green Symbols
x	y
0	0.701
0.004	0.496
0.009	0.5
0.018	0.437
0.036	0.375
0.056	0.369
Black symbols
x	y
0	0.705
0.004	0.258
0.009	0.089
0.018	0.097
0.036	0.089
0.056	0.089

## Sheet: Figure 1B
x	y
0	0.703
0.1	0.111
0.3	0.097
0.5	0.097
0.7	0.092

## Sheet: Figure 1D
[Nb43] nM	Req (RU)
20000	26.3636
10000	17.971
5000	14.3691
2500	13.5252
1250	10.893
625	10.5071
312.5	10.0253
156.25	9.99548
78	6.6166
39	1.70419
19.5	0.413933
9.75	0.212013

## Sheet: Figure 2C
No Nanobody			0.1 uM Nb43			1uM Nb43
Replicate 1	LCs/um2		Replicate 1	LCs/um2		Replicate 1	LCs/um2
1	1.7355		1	1.7426		1	0.0524
2	1.5294		2	0.9184		2	0.1137
3	1.9654		3	1.3567		3	0.0896
4	1.9126		4	1.1049		4	0.1478
5	1.7476		5	1.2875		5	0.0653
6	1.2457		6	1.4682		6	0.1284
7	1.8528		7	0.8736		7	0.1742
8	1.7893		8	1.5328		8	0.0965
9	1.8945		9	1.2153		9	0.1391
10	1.6682		10	1.34		10	0.413
Average	1.7341		Average	1.284		Average	0.142
Replicate 2	LCs/um2		Replicate 2	LCs/um2		Replicate 2	LCs/um2
1	1.3845		1	1.1846		1	0.0412
2	0.5826		2	0.7324		2	0.0985
3	1.6472		3	0.8951		3	0.0724
4	1.0154		4	0.6418		4	0.1156
5	1.6289		5	1.0273		5	0.0633
6	0.8391		6	0.7865		6	0.0897
7	1.3045		7	0.9237		7	0.1048
8	1.1487		8	0.8129		8	0.0579
9	1.4968		9	0.9544		9	0.0926
10	1.2623		10	1.1733		10	0.225
Average	1.231		Average	0.9132		Average	0.0961
Replicate 3	LCs/um2		Replicate 3	LCs/um2		Replicate 3	LCs/um2
1	1.2384		1	0.8457		1	0.0347
2	0.7642		2	0.6234		2	0.0925
3	1.4527		3	0.9126		3	0.0761
4	0.9835		4	0.7015		4	0.0589
5	1.1679		5	0.5889		5	0.1014
6	1.3096		6	0.7743		6	0.0673
7	0.8451		7	0.6592		7	0.0896
8	1.0218		8	0.8128		8	0.0458
9	1.5563		9	0.6931		9	0.0832
10	0.9205		10	0.7085		10	0.1625
Average	1.126		Average	0.732		Average	0.0812

## Sheet: Figure 2F
No Nanobody			0.1 uM Nb43			1uM Nb43
Replicate 1	LCs/um2		Replicate 1	LCs/um2		Replicate 1	LCs/um2
1	2.1846		1	2.1346		1	0.4876
2	1.9673		2	1.5873		2	0.2654
3	2.4125		3	1.9428		3	0.3321
4	1.8459		4	1.7635		4	0.1987
5	2.1034		5	2.2189		5	0.4219
6	1.7896		6	1.4567		6	0.3568
7	2.2561		7	1.8214		7	0.2753
8	1.9348		8	1.6092		8	0.3095
9	1.7217		9	2.0456		9	0.2436
10	1.1121		10	1.6379		10	0.2501
Average	1.9328		Average	1.82179		Average	0.3141
Replicate 2	LCs/um2		Replicate 2	LCs/um2		Replicate 2	LCs/um2
1	1.8427		1	1.8472		1	0.3127
2	0.9673		2	1.2635		2	0.1845
3	1.5236		3	1.6894		3	0.2679
4	1.3148		4	1.4127		4	0.1456
5	1.6892		5	1.9653		5	0.2218
6	1.1054		6	1.5386		6	0.1984
7	1.4769		7	1.7241		7	0.1763
8	1.2385		8	1.0958		8	0.2057
9	1.5621		9	1.6039		9	0.2386
10	1.5895		10	1.1835		10	0.0625
Average	1.431		Average	1.5324		Average	0.2014
Replicate 3	LCs/um2		Replicate 3	LCs/um2		Replicate 3	LCs/um2
1	1.6824		1	1.2457		1	0.1324
2	0.9457		2	0.8643		2	0.0987
3	1.5173		3	0.9786		3	0.1156
4	1.2986		4	1.1024		4	0.0873
5	1.7639		5	0.7459		5	0.1428
6	1.1042		6	1.3168		6	0.0915
7	1.4568		7	0.8925		7	0.1096
8	1.3715		8	0.6894		8	0.0764
9	1.2394		9	0.9317		9	0.1239
10	1.6652		10	0.5457		10	0.0718
Average	1.4045		Average	0.9313		Average	0.105

## Sheet: Figure 3A
PAO1	tobramycin	alginate	pf4 alone	Pf4 LC	0.1uM Nb43	1uM Nb43	5uM Nb43	10uM Nb43	Nb43 alone
3120000000	400	56000	1000	20400000	16000000	112000	93000	48000	300000000
2310000000	300	35000	300	112000000	184000000	188000	48000	112000	14000000
2580000000	400	80000	200	230000000	200000000	210000	35000	32000	600000000

## Sheet: Figure 3B
PAO1	gentamicin	alginate	pf4 alone	Pf4 LC	0.1uM Nb43	1uM Nb43	5uM Nb43	10uM Nb43	Nb43 alone
3000000000	600	56000	1200	18400000	1100000	85000	60000	32000	4000000000
2010000000	70	35000	800	220000000	184000000	120000	92000	74000	140000000
130000000	400	104000	800	230000000	200000000	250000	35000	50000	600000000

## Sheet: Figure 3I
GTTR	No nanobody- encapsulated	No nanobody - non-encapsulated	0.1 uM Nanobody- encapsulated	0.1 uM Nanobody- non-encapsulated	1 uM Nanobody- encapsulated	1 uM Nanobody- non-encapsulated
15757.4	6035.1	15095	8073	15861	12204.7	15913
14386.3	8391.7	14755	16107	17005	10499.6	15232.5
15597	9290.8	17272	7033.3	16867	8361.95	14547.4
15165	6454.2	15068	8839.7	16101	8723.31	15768.6
15625.5	7821.3	16760	8754.5	15854	9565.51	13962.7
16420	5700.3	16795	6209.9	14358	8023.49	15390.8
16263.2	7138.8	16327	9324.2	14443	10402.4	15489.1
15320.6	6440.9	15417	7061.5	13743	8152.18	15377.4
16767.6	7036.5	15377	7739.7	16516	7723.18	16278.8
16361.3	7666	16424	6260.3	16618	7371.67	15925.5
16088.3	7792.2	12988	7807.8	17320	10249.8	15237.9
15724.4	8170.2	12202	8325.4	12533	8779.79	15364
16451.1	7410.4	14743	7383.4	16416	10669.5	15211
15433.8	8728.8	10470	8232.7	17236	9245.79	15572
15184.9	16227	20196	7018.4	14327	9236.4	14908.4
15073.6	5427.7	8493.4	6161	13947		15385.9
15754.7	6390.3	15817	9107.4	15607		14941
14778.8	7190.3	16174	8961.8	15760		15403.9
16429.3	5266.6	14704	7326.6	9336.2		15485
16116.6	7647.5	12475	6070.7	16903		15780.4
14722.2	6244.5	15083	6752.5	16559		15306.1
16790.1	8227.7	12110	8664.6	15754		14974.9
16054.5	6359.3	15834	7906	17608		12912.3
14423.5	6482	14217	9533	15274		14940.4
16510.9	6657.9	10093	8585.4	16194		15542.9
15947.7	6493.3	16165	7268.1	16011		16473.6
16299.8	7179	14076	9984	15496		17168.1
16450.8	6278.4	9886.8	8768.6	16213		15935.9
16570.8	7675.6	15458	9713.1	16918		15598.5
15726	7533.5	15867	8424.2	16442		16697.6
14750.3	7011	16455	10826	15870		18936.5
15747.3	7605.5	15014	11587	15740		15551.4
16350.6	8406	13765	12771	16075		15604.8
15497.3	16121	15997	14046	12830		15643.2
15654.5	17398	15343	8064	15805		15688.6
16264.5	16077	15901	8906.5	16048		15661.5
15896.1	9111	15946	11030	16305		14843.1
15254.5	10653	15748	12499	17122		13217.4
16296.8	10693	16117	8128.4	14330		15416.1
16558.1	12497	16020	8897.7	16068		15801.2
16542.1	8000	15797	5540.7	15609		16253.6
16729.2	7553.2	15677	7872.4	16219		16165
15955.1	8561.3	15540	6784.9	15938		15677.2
15642.1	5821.2	15632	6716.3	14674		16014.2
12821.9	7525.7	15468	6235.7	15987		15909.1
16175.4	7760.8	11451	9842.2	16046		16738.2
16809.6	8759.1	15092	7005.6	16011		16158.3
16132.9	6028.4	13272	7331.9	15807		15978.4
14608	6855.3	12627	8252.5	16090		15405
16190.7	6222.2	13917	12040	16004		15069.3
16508	6127.5	16156	9111.9	15764		15276
17775.7	6237.2	15807	10206	15359		18075.4
16227.6	6538.3	16214	9340	15831		14856.3
14949.4	6517.6	15224	10974	15799		15114.2
16312.9	8845.1	15015	11460	15408		15128.3
14312.7	6285	15091	5323.1	16164		15231.6
17373	6071.5	12411	12794	15014		15248.2
15748.9	6148.9	13442	8372.3	15779		14816.7
16973.1	6112.9	11095	10733	15326		15132
15798.5	8975.6	15110	9375.5	15545		14842.7
16243.9	8129	15294	11141	16220		16035.6
16597.1	9042.8	15012	9146	16184		14729.4
16977.2	9318	15090	10007	15737		15601.4
16455.4	6203.3	15095	11002	15552		15468.6
16783.4	8231.1	15116	11787	13765		15370.9
13964.1	8705.8	15441	9846.6	15704		15091
15593.9	15976	15206	9798.9	16356		15395.3
14506.7	6357.6	12125	6063.6	17683		15792.9
16031.8	6104.3	11209	10091	17515		15765.3
15313.6	6422.2		6383.2	17493		15704.4
14803.3	6661.5		6380.2	16456		15473.6
17075.9	7524.8		5957.6	17363		14950.8
13982.6	9796.8		8432.5	17231		15660.2
16300.5	9917.3		8652.3	17679		15507.2
15472.4	6365.8		5904.9	15757		15421.2
14219	5139.7		6318.5	13727		15279.5
16140.4	9682.8		9691.9	16112		15566
15653	9247.6		9495.2	17036		18565.6
14741.2	5897.7		10254	16676		15147.5
14709.9	8612.8		8592.4	17484		14981
16253.4	6240.6		8657.1	17347		14910.7
15901.4	10739		11802	14644		15431.6
17647.3	6361.5		12800	16351		15241.2
14729.3	6111.4		11524	17014		15000.2
16356.4	6050.8		9944.1	15901		14809.1
15024.8	6097.6		9632.1	16154		16089.5
16150	6575.8		10008	17328		17763.5
16997	8190.4		9392.9	14419		14633.8
17638.2	8917.1		8912.2	15881		14760.2
16473.3	8283.5		9751.2	16110		13724.2
15933	9962.4		9376.5	16410		11884.2
16270.7	7887.4		8117.9	16240		12091.4
16858.5	6118.4		11813	14536		13796.8
14867	7454.5		10589	15324		13057.7
16876.5	6548.7		10372	14202		13235.4
17106.7	7923.4		8410	16181		13430.5
15900.5	8286.9		6508	17306		15495.7
15637.8	6816.7		7246.6			13656.7
16951.7	5798.2		16235			15623.1
16251.4	7733.8		16186			12154.2
16261.7	10514		6103.7			16759
17673.8	6010.1		8787.1			15560
16407.5	8777.6		7639.4			15944
16980.6	7745.6		9504.7			16456
16716.6	6641.1		9929.3			16812
15212.4	7678.6		6620.8			16137
17106.7	8828.8		7130.5			17155
14618.5	5913.4		6826.9			14966
16647.7	5891.6		9779.3			16590
17063.3	10528		7089.8			17155
17022.8	6067.4		6089.8			16507
15004.7	8533.7		6097.4			17045
17396.5	10828		7362.9			15564
14788.3	9769.9		9641.1			14670
15935.2	8462.4		14063			16474
16531.6	6065.4		6208.6			15498
15760.8	9129.1		6232.5			15777
15051.8	8856.8		5026.8			16665
16424.6	6400.7		6706.8			15888
13325.1	8342.1		15603			16159
15486.6	8327.5		6961.4			15858
16616.7	6379.4		16840			15878
16914.6	9865.8		6574			16772
15963.1	9142.3		6303.9			15589
15507.4	10700		6788.9			15165
14307.1	10229		6297.8			16450
15953.8	9244.4		8428.9			17210
16991.1	9742.7		7069.8			15701
16084.4	11322		7723.18			16376
15293.9	15139		7371.67			16200
16780.5	15200		6249.84			16851
	7109.4		6779.79
	15047		7669.47
	9296.2		7245.79
	8137		6236.4
	6436.8		9552.12
	7301.5		5857.35
	7412.8		5469.3
	7312.6		5582.09
	10985		5071.41
	8366.7		5490.5
	5360.7		9576.16
	5166		7042.1
	5119.7		7676.99
	5232		7653.83
			6452.29
			7523.67
			7466.27
			10787
			7529.99
			8700.82
			7372.45

## Sheet: Figure 3J
	Replicate 1				Replicate 2				Replicate 3
	Total	Encapsulated	Non-encapsulated	% encapsulated	Total	Encapsulated	Non-encapsulated	% encapsulated	Total	Encapsulated	Non-encapsulated	% encapsulated
No nanobody	50	35	15	70	71	48	23	67.6056	93	62	31	66.6667
0.1 uM nanobody	102	53	49	51.9608	84	60	24	71.4286	63	39	24	61.9048
1 uM nanobody	45	5	40	11.1111	42	4	38	9.52381	59	10	49	16.9492

## Sheet: Figure 4A
	0 uM	0 uM + antibiotic	1 uM + antibiotic	2.5 uM + antibiotic	5 uM + antibiotic	10 uM + antibiotic
Replicate 1	0.9402	0.889	0.5255	0.5208	0.3961	0.4166
Replicate 2	1.0423	0.87	0.3217	0.3248	0.4854	0.3059
Replicate 3	0.9988	0.71	0.3384	0.4072	0.4539	0.5195
Replicate 4	1.253	0.77	0.663	0.3343	0.4393	0.3897

[truncated: 29 more sheets: Figure 4B, Figure 4G, Figure 4H, Figure 4K, Figure S1D, Figure S2B, Figure S2C, Figure S2D, Figure S2E, Figure S3A, Figure S3C, Figure S4B, Figure S5C, Figure S5F, Figure S6C, Figure S6F, Figure S6I, Figure S7C, Figure S7F, Figure S7I …]
